# Supplementary material for: Neuromodulation in Neuro-Oncology: A Scoping Review
Source: J Pers Med. 2026 Jun 28;16(7):349. doi: 10.3390/jpm16070349 (PMC13413177; doi:10.3390/jpm16070349)
Supplement: Supplementary file 1 [file jpm-16-00349-s001.zip]

Archive with 1 entries (1 files):
- jpm-4320689-supplementary.pdf
